# Supplementary material for: Detection and characterization of pancreatic and biliary tract cancers using cell-free DNA fragmentomics
Source: J Exp Clin Cancer Res. 2024 May 15;43:145. doi: 10.1186/s13046-024-03067-y (PMC11094938; doi:10.1186/s13046-024-03067-y)
Supplement: Supplementary file 6 — Supplementary Material 6: Table S1. Performance of models trained on single feature or stacked features in the training cohort. [file 13046_2024_3067_MOESM6_ESM.xlsx]

## Sheet: train_table
Table S1. Performance of models trained on single feature or stacked features in the training cohort.
cancer	feature	sens	spec	roc_auc
all cancer	fragment size	0.963333	0.9	0.97
	nf	0.91	0.733333	0.905
	end motif	0.876667	1	0.965
	stacked	0.983333	0.866667	0.977778
CCA	fragment size	0.9	0.966667	1
	nf	0.65	0.966667	0.783333
	end motif	0.85	0.966667	0.958333
	stacked	1	0.9	1
GBC	fragment size	0.75	0.966667	0.95
	nf	0.7	0.841667	0.833333
	end motif	0.75	1	0.958333
	stacked	0.8	0.966667	0.95
PAC	fragment size	0.966667	0.966667	0.988889
	nf	0.966667	0.908333	0.955556
	end motif	0.766667	1	0.922222
	stacked	0.966667	0.966667	1
