# Supplementary material for: Detection and characterization of pancreatic and biliary tract cancers using cell-free DNA fragmentomics
Source: J Exp Clin Cancer Res. 2024 May 15;43:145. doi: 10.1186/s13046-024-03067-y (PMC11094938; doi:10.1186/s13046-024-03067-y)
Supplement: Supplementary file 7 — Supplementary Material 7: Table S2. Performance of models trained on single feature or stacked features in the validation cohort. [file 13046_2024_3067_MOESM7_ESM.xlsx]

## Sheet: test_table
Table S2. Performance of models trained on single feature or stacked features in the validation cohort.
cancer	feature	sensitivity	specificity	roc_auc	TP	FP	TN	FN	sensitivity at 95% specificity
all cancers	fragment size	0.932584	0.675	0.941011	83	13	27	6	0.820225
	end motif	0.775281	0.625	0.834691	69	15	25	20	0.550562
	nf	0.88764	0.7	0.914045	79	12	28	10	0.662921
	stacked	0.966292	0.625	0.94073	86	15	25	3	0.808989
CCA	fragment size	0.820513	0.875	0.937179	32	5	35	7	0.717949
	end motif	0.846154	0.85	0.946795	33	6	34	6	0.74359
	nf	0.461538	0.95	0.834615	18	2	38	21	0.461538
	stacked	0.974359	0.7	0.948077	38	12	28	1	0.74359
GBC	fragment size	1	0.925	0.989062	16	3	37	0	0.9375
	end motif	0.9375	0.85	0.972656	15	6	34	1	0.9375
	nf	0.9375	0.75	0.934375	15	10	30	1	0.75
	stacked	1	0.8	0.990625	16	8	32	0	1
PAC	fragment size	0.764706	0.95	0.922059	26	2	38	8	0.794118
	end motif	0.441176	0.95	0.826471	15	2	38	19	0.441176
	nf	0.911765	0.825	0.933088	31	7	33	3	0.852941
	stacked	0.764706	0.95	0.927206	26	2	38	8	0.794118
