# Supplementary material for: Detection and characterization of pancreatic and biliary tract cancers using cell-free DNA fragmentomics
Source: J Exp Clin Cancer Res. 2024 May 15;43:145. doi: 10.1186/s13046-024-03067-y (PMC11094938; doi:10.1186/s13046-024-03067-y)
Supplement: Supplementary file 8 — Supplementary Material 8: Table S3. AUCs of 10-fold cross-validation on the training cohort. [file 13046_2024_3067_MOESM8_ESM.xlsx]

## Sheet: Sheet1
Table S3. AUCs of 10-fold cross-validation on the training cohort.
tag-fold	fold-auc
combine_fold_0	1
combine_fold_1	0.833333
combine_fold_2	1
combine_fold_3	1
combine_fold_4	1
combine_fold_5	0.944444
combine_fold_6	1
combine_fold_7	1
combine_fold_8	1
combine_fold_9	1
frag_fold_0	1
frag_fold_1	1
frag_fold_2	0.944444
frag_fold_3	1
frag_fold_4	1
frag_fold_5	0.888889
frag_fold_6	1
frag_fold_7	1
frag_fold_8	1
frag_fold_9	0.866667
motif_fold_0	1
motif_fold_1	0.944444
motif_fold_2	0.888889
motif_fold_3	1
motif_fold_4	1
motif_fold_5	1
motif_fold_6	1
motif_fold_7	1
motif_fold_8	0.85
motif_fold_9	0.966667
nf_fold_0	1
nf_fold_1	0.833333
nf_fold_2	0.777778
nf_fold_3	0.944444
nf_fold_4	0.888889
nf_fold_5	0.888889
nf_fold_6	1
nf_fold_7	1
nf_fold_8	0.85
nf_fold_9	0.866667
cc-combine_fold_0	1
cc-combine_fold_1	1
cc-combine_fold_2	1
cc-combine_fold_3	1
cc-combine_fold_4	1
cc-combine_fold_5	1
cc-combine_fold_6	1
cc-combine_fold_7	1
cc-combine_fold_8	1
cc-combine_fold_9	1
cc-frag_fold_0	1
cc-frag_fold_1	1
cc-frag_fold_2	1
cc-frag_fold_3	1
cc-frag_fold_4	1
cc-frag_fold_5	1
cc-frag_fold_6	1
cc-frag_fold_7	1
cc-frag_fold_8	1
cc-frag_fold_9	1
cc-motif_fold_0	1
cc-motif_fold_1	1
cc-motif_fold_2	1
cc-motif_fold_3	1
cc-motif_fold_4	1
cc-motif_fold_5	1
cc-motif_fold_6	0.583333
cc-motif_fold_7	1
cc-motif_fold_8	1
cc-motif_fold_9	1
cc-nf_fold_0	0.5
cc-nf_fold_1	1
cc-nf_fold_2	0.833333
cc-nf_fold_3	0.666667
cc-nf_fold_4	0.5
cc-nf_fold_5	1
cc-nf_fold_6	0.666667
cc-nf_fold_7	1
cc-nf_fold_8	1
cc-nf_fold_9	0.666667
gbc-combine_fold_0	1
gbc-combine_fold_1	0.666667
gbc-combine_fold_2	1
gbc-combine_fold_3	1
gbc-combine_fold_4	0.833333
gbc-combine_fold_5	1
gbc-combine_fold_6	1
gbc-combine_fold_7	1
gbc-combine_fold_8	1
gbc-combine_fold_9	1
gbc-frag_fold_0	1
gbc-frag_fold_1	0.666667
gbc-frag_fold_2	1
gbc-frag_fold_3	1
gbc-frag_fold_4	0.833333
gbc-frag_fold_5	1
gbc-frag_fold_6	1
gbc-frag_fold_7	1
gbc-frag_fold_8	1
gbc-frag_fold_9	1
gbc-motif_fold_0	1
gbc-motif_fold_1	0.916667
gbc-motif_fold_2	1
gbc-motif_fold_3	1
gbc-motif_fold_4	1
gbc-motif_fold_5	1
gbc-motif_fold_6	1
gbc-motif_fold_7	1
gbc-motif_fold_8	0.666667
gbc-motif_fold_9	1
gbc-nf_fold_0	1
gbc-nf_fold_1	0.833333
gbc-nf_fold_2	1
gbc-nf_fold_3	1
gbc-nf_fold_4	0.833333
gbc-nf_fold_5	1
gbc-nf_fold_6	1
gbc-nf_fold_7	0.666667
gbc-nf_fold_8	0.333333
gbc-nf_fold_9	0.666667
pap-combine_fold_0	1
pap-combine_fold_1	1
pap-combine_fold_2	1
pap-combine_fold_3	1
pap-combine_fold_4	1
pap-combine_fold_5	1
pap-combine_fold_6	1
pap-combine_fold_7	1
pap-combine_fold_8	1
pap-combine_fold_9	1
pap-frag_fold_0	1
pap-frag_fold_1	1
pap-frag_fold_2	1
pap-frag_fold_3	1
pap-frag_fold_4	0.888889
pap-frag_fold_5	1
pap-frag_fold_6	1
pap-frag_fold_7	1
pap-frag_fold_8	1
pap-frag_fold_9	1
pap-motif_fold_0	1
pap-motif_fold_1	1
pap-motif_fold_2	0.777778
pap-motif_fold_3	1
pap-motif_fold_4	0.666667
pap-motif_fold_5	0.777778
pap-motif_fold_6	1
pap-motif_fold_7	1
pap-motif_fold_8	1
pap-motif_fold_9	1
pap-nf_fold_0	1
pap-nf_fold_1	1
pap-nf_fold_2	1
pap-nf_fold_3	1
pap-nf_fold_4	0.666667
pap-nf_fold_5	0.888889
pap-nf_fold_6	1
pap-nf_fold_7	1
pap-nf_fold_8	1
pap-nf_fold_9	1
