# Supplementary material for: Detection and characterization of pancreatic and biliary tract cancers using cell-free DNA fragmentomics
Source: J Exp Clin Cancer Res. 2024 May 15;43:145. doi: 10.1186/s13046-024-03067-y (PMC11094938; doi:10.1186/s13046-024-03067-y)
Supplement: Supplementary file 9 — Supplementary Material 9: Table S4. Performance of single feature models or the stacked model using down-sized WGS data in the validation cohort. [file 13046_2024_3067_MOESM9_ESM.xlsx]

## Sheet: test_table_multiple - down-samp
Table S4. Performance of single feature models or the stacked model using down-sized WGS data in the validaiton cohort.
index	depth	sensitivity	specificity	roc_auc	TP	FP	TN	FN	sensitivity at 95% specificity
stacked model	2.9x	0.966292	0.625	0.94073	86	15	25	3	0.808989
	1x	0.966292	0.625	0.931742	86	15	25	3	0.741573
	0.5x	0.797753	0.825	0.905056	71	7	33	18	0.707865
fragment size	2.9x	0.932584	0.675	0.941011	83	13	27	6	0.820225
	1x	0.865169	0.775	0.929494	77	9	31	12	0.752809
	0.5x	0.820225	0.8	0.902809	73	8	32	16	0.674157
end motif	2.9x	0.775281	0.625	0.834691	69	15	25	20	0.550562
	1x	0.831461	0.625	0.824579	74	15	25	15	0.550562
	0.5x	0.775281	0.65	0.810815	69	14	26	20	0.550562
nucleosome footprint	2.9x	0.88764	0.7	0.914045	79	12	28	10	0.662921
	1x	0.764045	0.525	0.748315	68	19	21	21	0.269663
	0.5x	0.741573	0.375	0.619101	66	25	15	23	0.0898876
