# Supplementary material for: Detection and characterization of pancreatic and biliary tract cancers using cell-free DNA fragmentomics
Source: J Exp Clin Cancer Res. 2024 May 15;43:145. doi: 10.1186/s13046-024-03067-y (PMC11094938; doi:10.1186/s13046-024-03067-y)
Supplement: Supplementary file 10 — Supplementary Material 10: Table S5. Gene coefficients of the NF model. [file 13046_2024_3067_MOESM10_ESM.xlsx]

## Sheet: Sheet1
Table S5. Gene coefficients of the NF model.
gene	coefficient
LINC01881	-0.00581762
USP17L3	-0.00411766
MDC1-AS1	0.00363312
SPACA4	-0.00362861
LCN6	0.00356999
HCG4	-0.00356673
LY6G6F	-0.00351444
LY6G6E	0.00338201
LOC729966	-0.00334894
CRH	-0.00331498
MIR6834	0.00328779
SNORD38B	0.00326702
LY6G6D	0.00322191
LINC00645	0.00317333
SNORA38	0.00314877
C4A	0.00306597
C6orf10	0.00301397
OR52N2	-0.00297523
NRAP	-0.00297363
HCG25	-0.00294431
KBTBD11-OT1	0.00294218
MIR877	-0.00292357
NPIPA2	0.00289258
MIR138-2	0.00289018
PTOV1-AS2	0.0028606
RFLNB	-0.00284774
MIR1324	-0.00282634
PEG3-AS1	0.00282437
MIR661	-0.00278107
TEPP	-0.00275372
OR2B3	-0.00274134
FAM99B	-0.00269996
OR10C1	0.00267635
PPT2-EGFL8	-0.0026646
PVRIG	-0.00265918
LOC102723376	0.002658
LOC401312	-0.00265575
CA14	-0.00259855
LOC105374972	-0.00258435
OR5E1P	0.00257758
RPP21	0.0025741
TRIM10	0.00255411
PPIAL4C	-0.00253832
OR52B6	0.00251918
DEFB4A	-0.00251682
HSPA1A	0.00251383
C6orf15	0.00251246
MIR6810	-0.00249836
LOC100506272	0.00248411
MEP1A	-0.00247305
LINC01029	0.00247036
SNORA48	-0.00244712
WDR83OS	0.00244086
PTH2	-0.00243813
LOC101928663	0.00243813
LOC100507406	-0.00242917
SNORD81	-0.00242592
BPESC1	0.00241576
KIRREL3	-0.00240333
MIR1293	-0.00239656
MIR1271	0.00238285
LOC105375014	-0.00237782
LOC100505817	-0.00236992
DEFB131	-0.00236869
LOC105372441	-0.00236654
SLC25A51P1	-0.00236276
LINC01032	-0.00236236
LOC102724890	0.00236069
LSM2	-0.00235739
CD19	-0.00235257
SPATC1L	-0.00234767
MIR6778	-0.00233531
TTC24	-0.00232356
PRLH	0.00232095
LOC105376430	0.00232065
MIR1258	-0.00232017
SNORD36C	0.00231823
LINC01957	0.00231512
TRIM31-AS1	-0.00228783
TMEM210	-0.00228586
GRIP1	-0.00227468
OR5M3	0.0022733
C3orf22	-0.00226608
CYP21A2	-0.00226184
LINC01960	0.00226099
BMS1P4	0.00225889
SPINK1	0.0022569
GPIHBP1	0.00225413
KRT222	-0.00225053
HEATR4	-0.00224437
LOC283352	-0.00224383
LOC101929538	0.00223853
HLA-DPB1	0.0022332
LOC101928937	-0.00223057
LOC286083	-0.00222287
NLRP10	-0.00221942
MIR4775	0.00221069
SNORD10	-0.00220947
OR5T2	0.00220518
MMP26	0.00218697
LINC01923	-0.00218655
LOC105274304	-0.00218617
LOC100128386	0.00218419
CEACAM3	-0.00217765
LOC101927179	0.00217654
NLRP8	-0.00217651
VIP	0.00217101
PABPC4L	-0.00217038
TTLL2	-0.0021702
SNORA107	0.0021692
DEFB106B	-0.00216888
LINC01080	-0.0021674
LNCPRESS2	-0.00215862
ZNF563	-0.00215761
DDX11L5	0.00215734
TFCP2L1	-0.00215646
SYT8	-0.00215243
TTC14	0.00215083
MIR6847	0.00214529
LINC00602	-0.00214447
SRD5A2	-0.00214398
CES1P1	-0.00214179
MIR3199-2	0.00213686
LYG2	0.00213665
CCDC106	0.00213627
LINC00326	-0.00212585
EPN3	-0.00212108
GLUD1P3	0.00212021
RTP3	-0.00211994
LINC00864	-0.00211877
MIR3609	-0.00211514
SNORD42B	0.00211428
LINC01623	0.00211275
MIR302F	0.0021124
PDZK1P1	0.0021115
FOXD2	-0.00211038
MIR6864	-0.00211036
C11orf97	-0.00210975
PRDX2	0.00210713
MIR7852	-0.00210267
TNFRSF18	0.00210242
CCDC81	-0.00210177
SNORD73A	-0.00210035
MATN2	-0.00209989
HCRT	0.00209765
HLA-DOB	0.00209507
LAD1	0.00209314
MYOC	-0.00209234
LINC01934	0.00209136
GP9	0.00208888
MIR4520-1	-0.00208743
GIT2	0.00208705
CYMP	-0.00208687
SKOR2	-0.00208668
RNF212B	0.00208598
LINC00242	0.00207968
TRIM43	0.00207569
SLC26A9	0.00207355
HIF1A-AS2	0.00207006
MIR5187	-0.00206791
FAM74A7	-0.00206636
VPS52	0.00206361
SLC22A9	-0.00206278
SPATA31A1	-0.00206132
MLLT10P1	0.00205916
GLYATL3	0.00205858
LOC101927967	0.00205289
ZSCAN16-AS1	-0.00205116
C5orf64	0.00205088
LOC101928008	0.00205088
MTRNR2L2	0.00204994
LOC730338	0.00203811
OR10G9	-0.00203539
TRIM26	0.00203309
LINC00838	-0.00203259
OR51A7	-0.00202766
UBTFL1	0.002027
LINC00844	-0.00202576
HSF4	0.0020251
NDUFB8	0.00202424
OR5AK2	-0.00202159
CDC20B	0.0020198
GPR62	0.00201905
NAPSB	-0.00201746
LCE1F	-0.00201399
CDK3	-0.00201363
CUTA	-0.00200989
FOXD4L1	-0.0020088
MIR4753	0.00200876
CLCNKA	-0.00200769
GSDMC	-0.00200726
ELK2AP	-0.002006
MGC12916	-0.00200387
CRYM	0.00200344
MIR6830	0.00200071
PKD1P6-NPIPP1	0.00199786
AP5B1	0.0019977
LINC01108	0.00199739
LILRA4	0.00199683
SNORD18C	0.0019961
LINC01514	-0.00199275
LINC00304	0.00199265
LOC440600	-0.00199229
PTGIR	0.001989
OR8K3	-0.00198849
ARC	0.00198812
PYCRL	-0.00198794
MIR4255	-0.00198395
MFSD13B	0.00198142
KRTAP4-3	0.00197466
SH3RF3	-0.00197312
PRSS37	-0.00197269
SSMEM1	-0.00197225
MDC1	-0.00197052
LINC00239	-0.00197015
CD69	-0.00196766
MIR6516	0.00196738
MIR1539	0.00196703
MIR548BA	0.00196634
MIR5572	-0.00196248
HAO2-IT1	-0.00195879
C4B	0.00195865
SDHAF3	0.00195715
TIMP3	-0.00195183
FLJ34503	-0.00195107
TXLNB	0.00194468
TAF3	0.00194307
ZSWIM4	-0.00194295
THRA1/BTR	-0.00194256
HBG2	-0.00194157
F12	-0.00193867
PRDM7	-0.00193785
MIR6506	0.00193103
FAM189B	0.00193075
LINC02064	-0.00192648
LOC100506730	-0.00192361
SNORD103B	-0.00192201
MIR4786	-0.0019197
RNF138P1	0.00191867
LOC100129935	-0.00191773
LINC01776	0.00191543
ZFP57	-0.00191343
PINK1-AS	0.00191135
HR	0.00191119
LINC01048	-0.00191107
LOC102724957	-0.00191057
OLR1	0.00190886
POM121L9P	0.00190709
CNTNAP1	-0.00190548
FAR1	-0.00190453
HLA-E	-0.00190178
LOC101927769	0.00190137
MIR4267	-0.00189983
HOXD8	-0.00189753
PFDN6	0.00189706
OR5P3	-0.00189502
RTTN	0.00189499
GLIS1	0.00189437
ELOVL4	-0.00188751
MIR3198-1	0.00188652
C5orf46	-0.00188599
SCARNA16	0.00188491
OR51G2	-0.00188422
NOTO	-0.0018835
MIR4534	-0.00188099
LOC101928509	0.00188086
WFIKKN1	0.00187863
FRAS1	-0.00187855
MIR7703	-0.00187805
LINC01043	0.00187606
TEKT4P2	0.00187467
CTSE	-0.00187375
MUC22	0.00187287
SPATA31A5	-0.00187019
LOC101928880	0.00187009
PTGER1	-0.00186975
MYBPHL	-0.00186906
OR10G7	-0.00186897
LOC100130075	0.00186839
LOC101928700	0.00186705
MIR4457	-0.00186421
COX6C	-0.00186367
MIR6870	-0.00186052
FLNB-AS1	0.00186048
SNORD135	-0.00185898
CACNA1C-IT3	-0.00185884
GLRX	-0.0018585
LOC105370489	-0.00185804
ADAMTS8	0.00185736
ABCB4	0.0018554
PTCRA	-0.00185501
SNORD84	-0.00185397
RPS18	0.00185173
LOC102724933	-0.00185111
MTRNR2L3	0.00185081
SLC25A30	0.00185079
TMC8	-0.00184948
LINC00421	0.00184733
MIR6808	0.00184661
LOC102723471	0.00184583
LOC339539	-0.00184427
LOC105376064	-0.00184384
LOC149684	-0.00184263
CLUHP3	0.00184162
NTNG2	0.00184049
SERPINA5	0.00183887
SNORD15B	-0.00183477
GOLGA6B	-0.00183325
EPB42	-0.00183325
LOC100133267	-0.00183319
HSD17B3	-0.00183169
ATP1A2	-0.00183037
OR2T35	0.00182996
LINC01556	-0.00182917
COL16A1	-0.0018274
HCG23	0.00182403
SCARNA28	-0.00182215
LOC101929084	0.00182197
LOC101929698	0.0018211
LOC100506271	0.00182098
POMC	0.0018202
OR2W1	-0.00182002
LOC442028	-0.00181969
MIR1323	0.00181955
PSMB8-AS1	-0.00181928
HNRNPA3P1	0.00181794
MIR526B	-0.00181663
SERPINA3	-0.00181655
APOBEC3A	-0.00181571
MIR4675	0.00181453
ARHGEF19	0.00181125
GBP7	0.00181075
OR9A4	-0.00180826
LOC283575	0.00180786
C5orf66-AS2	0.00180664
PTF1A	0.00180597
SPNS3	-0.00180452
MB21D1	-0.00180252
KLK1	0.00180227
LOC101927141	0.00180151
SMIM21	0.00180027
MIR3668	-0.00179889
LINC01339	0.00179769
ST3GAL6-AS1	-0.00179753
KRTAP10-1	-0.00179721
OR4S2	-0.00179657
MIR3199-1	0.00179505
OR2C3	-0.00179399
MIR96	-0.00179337
OR2F2	0.00179333
OR5D13	-0.00179247
LOC102723481	-0.00179142
CCDC153	-0.00179138
S100A3	-0.00179054
LINC00309	0.0017895
IGLL1	-0.00178894
AATBC	0.00178358
ZNF100	0.00178247
KDM6B	-0.00178061
SNORA104	0.00178022
SH2D7	-0.00177985
ANKRD26P3	0.00177792
CES5AP1	-0.00177749
MFSD1	0.00177656
GSTT2	0.00177563
LINC00598	-0.00177088
ZNF205	-0.00176908
LOC102724265	-0.00176854
CAT	0.00176743
LOC105378183	0.00176636
APOF	0.00176495
LINC00303	0.00176428
UGT1A8	-0.001764
MIR1972-2	-0.00176381
ANKRD1	-0.00176372
KRT17	0.00176368
CLEC18B	0.00176365
SERPINE1	0.00176305
LOC100507377	-0.00176269
MIR593	0.00176188
BHLHA15	0.00175915
SLC22A25	-0.00175862
PTTG2	0.00175844
PDCD6IPP2	-0.00175697
LOC105371925	-0.00175679
LINC00424	-0.00175588
MIR4700	-0.00175518
ACY3	-0.00175477
MIR186	0.00175405
LOC283140	0.0017525
LINC01484	0.00175201
FUT7	-0.00175196
SLC35A1	0.00175156
PYGO2	0.00175103
CFHR2	-0.00175074
SPATA31E1	-0.00174893
LINC01015	-0.00174841
RERGL	0.00174823
MRLN	-0.0017458
GLIPR1	0.00174531
FAM66E	0.0017448
FLJ23867	0.00174476
MIR6127	0.00174458
OR8A1	-0.00174419
AMY2A	-0.00174324
OR11A1	-0.00174214
OR2G6	0.0017415
ARL6	0.00174119
KRTAP19-6	-0.00174102
ATAT1	-0.00174008
KRT12	-0.00173891
KRTAP3-2	0.00173882
KRT86	-0.00173877
UPK1A-AS1	0.00173778
PBXIP1	0.00173775
RASGRF2-AS1	-0.00173727
PIK3R6	-0.00173618
LOC102724009	-0.00173492
KRTAP5-AS1	0.00173423
OR2A9P	0.00173371
FAM43B	0.00173364
GRAPL	0.0017322
LOC101929117	-0.00173136
LINC01864	0.0017295
LOC102724421	0.00172941
LOC643923	0.00172932
CNMD	-0.00172811
TRPM5	-0.00172775
COIL	0.00172667
CA3	-0.00172588
SGO1-AS1	-0.0017257
CTF1	-0.0017255
MIR1343	0.00172533
LOC101928809	-0.00172491
HSFY1P1	0.00172481
HSP90AB4P	0.00172474
MIR4435-2HG	-0.00172446
LOC100507670	-0.00172255
LOC101928590	0.00172236
MIR6765	0.00172187
FBXL22	-0.00172019
GPRC6A	-0.00171995
COL24A1	0.00171961
LOC102723824	-0.00171849
LOC101928449	0.00171578
LINC01756	-0.00171531
TRIM51	0.00171488
C7	0.00171366
OR5AP2	-0.00171037
LOC101927020	0.00170965
MIR6865	-0.00170934
LOC145694	-0.00170873
C1orf116	0.00170762
POLB	-0.00170758
LOC101928942	0.00170723
LCN2	-0.00170709
FOXD4L3	-0.00170403
FLJ12825	-0.00170384
LOC101927539	0.00170375
GPR89A	-0.00170313
FCHSD2	0.00170261
MIR148B	0.00170246
MIR548O2	0.00170196
YIPF7	-0.00170162
OR7E156P	-0.00170154
C18orf32	0.0017012
MIR187	-0.00170084
FAM24A	0.00169881
PCDHB19P	0.00169772
LOC101927018	-0.00169765
NKX6-3	0.00169759
SNORD115-26	0.00169627
TNNC1	-0.00169604
LINC00678	-0.00169336
LINC00417	0.00169319
PRR22	-0.00169315
IGSF9	0.00169309
SNORA66	0.00169298
TMEM252	-0.00169197
SNORD47	-0.00169117
ARL14EP	0.00169089
LOC101928597	-0.00168995
LOC399886	0.00168642
C16orf47	0.00168445
SRD5A3-AS1	0.00168398
ATP4B	-0.00168373
SPATS1	-0.00168373
FSCN3	-0.0016832
RFX3-AS1	-0.00168297
MIR1471	0.00168109
BATF	-0.001681
GNPDA2	0.00168056
ZNRF4	0.00167849
DBH	-0.00167682
UBD	0.00167634
MIR520F	0.00167529
A4GNT	-0.00167386
RBM15	-0.00167361
LOC101927342	0.00167349
C4orf45	-0.00167343
PPP2R2D	0.00167301
SDF2L1	-0.00167248
XCL2	-0.0016715
MIR6777	0.00167145
RNF5	0.00167136
SAMM50	-0.00167074
MIR5589	-0.00167021
MIR6793	-0.0016701
MIR7161	-0.00167003
KIF26B	-0.0016691
ABCG5	-0.00166889
WDR46	0.00166746
MIR183	-0.00166658
ASIC5	0.00166655
FERMT1	-0.00166601
LINC00470	0.00166464
FOXN1	0.00166448
MIR6868	0.00166445
PIK3CD-AS1	0.00166441
PPP4C	0.00166413
ATG16L2	0.00166372
MAP4K1	-0.00166356
MIR944	-0.00166199
PHIP	0.00166021
LOC101927267	0.00166018
MIR1236	-0.0016601
LRRC2-AS1	-0.00165978
LOC101927637	0.00165795
MXD1	-0.00165719
MYL2	0.00165714
OR2A4	-0.00165684
CD163	-0.00165594
OR13C2	0.00165529
PTPRC	0.00165373
ENO4	0.00165342
HIST2H2AB	0.00165341
C12orf54	-0.00165297
ZIM2	-0.00165282
MIR17	-0.00165231
HLA-DRA	0.00165229
MIR297	0.00165013
MAG	0.00164978
VWA7	-0.00164955
KDM4E	-0.00164901
MIR5680	-0.00164841
OR6Y1	0.0016476
LINC00929	-0.00164667
MIR617	0.00164665
MCM3AP	-0.00164656
PCDHA3	0.00164651
LOC100288778	-0.001644
SPRR2B	0.00164391
MIR1228	-0.00164367
CRACR2B	-0.00164366
MIR6852	-0.00164348
VSNL1	-0.00164208
HIST3H2BB	-0.001641
CTAGE8	0.00164036
OR1D5	0.00163687
MIR2052	-0.00163666
LOC100996249	0.00163632
TMEM265	0.00163603
LOC101927640	0.00163503
WASHC1	-0.00163352
LOC100131289	-0.00163259
TIMM23B	0.00163242
MIR1295A	0.00163205
FAM26F	-0.00163189
MIR3621	0.00163183
LOC100996694	0.00163147
MORC2-AS1	-0.00163116
PLA2G5	-0.00163028
ZBTB47	-0.00163022
LSP1P3	-0.00163003
ADAM20P1	0.00162947
TFF3	0.00162888
MIR4296	-0.00162878
PARG	0.00162852
LOC101928944	-0.0016283
MIR4520-2	-0.00162642
PANX3	-0.00162607
CSF2	0.00162494
TXNRD3NB	0.00162431
CALB2	0.00162401
LINC00634	-0.00162394
SNORA17B	0.00162265
TMEM191B	0.00162211
HIST1H1C	0.00162207
RBP2	-0.00162193
MTMR4	-0.00162112
FAM150A	-0.00162111
PRTG	0.00162033
RGMB-AS1	-0.00161984
ST8SIA6	0.00161915
TH	-0.00161875
BMP3	-0.00161812
CCL1	0.00161796
FAM46A	-0.00161644
PLPP3	0.00161617
CREB3L3	-0.00161543
LY6G6C	0.00161516
LOR	-0.00161489
RNASE9	-0.00161432
SNORD115-33	-0.00161362
RPL13AP6	0.00161342
ADH1A	-0.00161247
SLC38A4	-0.00161147
ZNF729	0.00161121
LINC02054	-0.00161069
LOC90246	0.00161037
LOC100996351	0.00161023
ZNF675	0.00160836
MTMR9LP	0.00160825
LOC100129620	-0.00160768
DKFZp434L192	0.00160694
LINC00358	-0.00160663
RPL31P11	-0.00160492
MIR7-3	0.0016048
CRYBA1	-0.00160345
LOC100128554	-0.00160293
MIR6823	0.00160293
SNORD115-36	-0.00160201
HECTD2-AS1	-0.00160143
FSCN2	-0.00160111
MSMP	-0.00160101
MOGAT3	-0.00160098
ZNF521	0.00160097
SENCR	0.00160093
GFRAL	0.00160067
SPRR2G	-0.00160044
MIR5087	-0.00160016
PTGFR	-0.00159922
AGXT	0.00159912
MIR181B2	0.00159869
CAMTA1	-0.001597
LOC644762	0.00159637
DLL4	-0.00159528
LOC101559451	0.00159497
HBA1	0.00159463
FAM27E3	-0.00159395
SLC3A1	-0.00159339
TCL1A	0.00159325
LOC102724096	-0.00159256
IL27	-0.00159233
LOC102725254	0.00159207
HIST1H4L	-0.00159143
S100A5	-0.00159036
MIR4471	0.00159027
IFNL1	-0.00158988
KCNC1	0.00158919
PRAMEF25	-0.00158899
CCL3L1	-0.00158848
LOC221946	0.00158781
RC3H1	-0.00158714
PYDC2	0.00158706
LOC285762	-0.00158589
TMEM190	0.00158508
MIR6891	-0.00158472
POP3	-0.00158424
LOC101927000	-0.00158368
IKZF4	-0.00158324
MAMDC2-AS1	0.00158232
PPIAL4F	-0.00158209
RPL29P2	-0.0015818
MGC16025	0.00158134
LINC01554	-0.00158053
C10orf128	-0.00158011
LOC100507387	0.00157993
MIR330	0.00157941
MIR6833	0.00157903
TTC21B-AS1	-0.00157874
REG1A	0.00157774
DKK4	-0.00157772
AHRR	-0.00157668
BHMG1	0.00157594
HSD3BP4	0.00157524
LINC02114	0.00157454
CLRN2	-0.00157407
KCNK4-TEX40	-0.00157354
S100A10	0.00157253
PXDN	0.00157227
F11R	-0.00157212
RNF151	0.00157184
ALDH8A1	-0.00157137
CSMD2-AS1	-0.00157078
C19orf38	-0.00156999
TP53TG5	0.00156993
AQP7P1	-0.00156985
F11	-0.00156944
OR2T27	0.00156841
LOC101929715	-0.00156807
MGC34796	-0.00156798
CLDN19	-0.00156762
ALOX12B	0.00156658
GOLGA8R	-0.00156527
LOC101928273	0.0015644
GINS1	0.00156409
RBBP9	-0.00156338
POTEE	-0.00156327
HSPA1L	-0.00156235
LOC101927066	-0.00156228
MIR320E	0.00156139
ZACN	0.00156012
MIR1255A	0.00155901
MIR1229	-0.00155785
LOC285593	-0.00155717
DTX2P1-UPK3BP1-PMS2P11	0.00155708
ACADL	-0.00155651
OR51A2	-0.00155633
MIR4802	0.00155607
UPK1B	-0.00155598
MIR2276	0.00155542
LOC105370424	-0.00155456
CYP11B2	-0.00155384
KRTAP13-4	-0.0015537
TBKBP1	0.00155313
TRIM5	0.0015531
DNAJC5G	-0.00155278
IFNA14	0.00155196
FAM25A	-0.00155188
EGLN1	0.00155178
CFHR1	-0.0015514
HMGN2	0.00155124
TMEM207	0.00155068
LOC101927269	-0.00155014
EPGN	0.00154953
LINC02159	0.00154852
LIPE	0.00154848
LRRC31	-0.00154578
ZNF763	0.00154565
TOR1AIP2	0.00154531
LOC105372069	-0.00154477
DEFB114	-0.00154397
PIH1D2	0.00154377
SNORD82	-0.00154326
F11-AS1	-0.00154322
FANCD2OS	0.00154218
DLGAP1-AS5	0.00154121
APEH	-0.0015387
MIR6811	-0.00153869
MIR6717	-0.0015385
LINC02130	-0.00153836
ATXN8OS	-0.00153709
GCLC	0.00153691
LINC01060	-0.00153678
LINC00379	-0.00153549
TAS1R3	-0.00153542
SNORA94	0.00153536
MYHAS	0.00153515
SCGB1A1	-0.00153423
OCLM	0.00153413
UGT2B28	-0.00153369
ARL5C	0.00153327
CRAT37	0.00153179
HBG1	-0.00153159
MIR6884	-0.00153159
PSG8-AS1	-0.00153037
AKR1E2	0.00152987
MIR1278	0.00152985
ZNF771	0.0015285
LINC00052	-0.00152847
GADL1	0.00152831
PPP1R9B	0.00152789
ZEB2-AS1	0.00152725
BIVM	-0.0015272
POU2AF1	0.00152717
EMCN	-0.00152592
LOC285043	-0.00152476
SNORD32B	-0.00152405
TP53TG3B	-0.00152359
NBPF22P	-0.00152355
AMT	0.00152286
SCARNA22	0.00152275
RP1L1	0.0015227
SNORD67	0.00152265
AGAP9	-0.00152255
KLHDC4	0.0015224
LRRC39	0.00152237
TYRP1	0.0015223
DYNC2H1	-0.00152225
LOC102724552	-0.0015218
MIR670HG	0.00152142
NR0B2	-0.00152053
LINC00474	-0.00152027
LOC101927377	-0.00151987
CD72	-0.0015196
TRIM49	-0.00151867
MYH7	-0.00151854
CTR9	-0.0015183
GSTM2P1	-0.00151814
ANKRD62P1-PARP4P3	0.00151788
VHLL	0.00151726
IFNB1	0.00151716
TMEM191C	0.00151563
F7	-0.00151543
TMEM5-AS1	0.00151404
SFSWAP	0.00151376
OR6C1	0.00151375
HIST3H3	0.00151365
LINC00558	-0.00151356
ALX3	-0.00151233
ATOX1	-0.00151213
RDH14	-0.00151204
ASTN2-AS1	0.00151193
NLRP1	-0.00151126
INSL4	-0.00151008
HERC4	-0.00150992
HIST1H4D	-0.00150943
APOBEC3B	0.00150905
LOC101928035	-0.00150794
ZRANB2-AS1	-0.00150764
TMEM45B	-0.00150763
SPATA31A7	-0.00150693
LINC01909	0.00150627
CNR2	0.00150552
MIMT1	-0.0015049
PGM2	-0.00150486
KDELC1	-0.00150416
LCE2D	-0.0015041
MIR29C	0.00150377
METTL21B	-0.00150229
ART1	0.00150176
GAST	-0.00150114
MIR548AP	-0.00150105
LINC00492	0.00150078
ZNF826P	-0.00150078
TXK	0.0015007
LINC00959	0.00150059
LCE1A	-0.00150041
LOC101928120	0.00150021
TOMM20	0.00150006
ARHGAP26-IT1	-0.00149985
MIR543	0.00149984
LINC01625	0.00149931
CEL	0.00149902
MAP1LC3B2	0.00149869
GPATCH1	-0.00149844
LOC101926943	0.00149829
MAP3K2	0.00149818
LOC102467217	0.00149818
LOC100132077	0.00149798
OSGIN1	0.00149727
KIAA1024L	0.00149718
ULK4	-0.00149595
SEMA6A-AS1	0.00149529
LIPC	0.00149466
MUC5B	0.00149425
IL18RAP	0.00149422
PCDHB8	-0.00149409
TBC1D12	-0.00149363
ZP4	0.00149343
LRFN2	0.00149289
XIRP2-AS1	0.00149278
DNAJC5B	-0.00149277
TGM3	0.00149265
SNORA11B	-0.00149116
GDPD4	-0.00149099
LOC100131635	-0.00149049
CAPN11	0.00149047
KBTBD8	-0.00149019
HNF4A-AS1	-0.00148957
DNAH1	0.00148928
MT1M	-0.00148903
LOC105371433	-0.0014888
TAGLN	0.00148875
AS3MT	0.00148705
ZNF750	0.00148678
MIR376C	0.00148653
RNU6-7	-0.00148485
LOC100506691	0.00148452
DNHD1	0.00148399
LINC01445	-0.00148378
LOC101928253	0.00148244
LOC105372440	-0.00148238
LOC101929073	-0.00148194
HOXD4	-0.0014817
COL26A1	0.00148122
IER5	0.00148063
GRHL2	-0.00148009
SERPINB9	-0.00147977
FAM106CP	-0.00147954
LRRC69	0.00147946
LINC00433	0.00147914
SNORA80E	0.0014791
FMO9P	-0.00147893
CTBP1-AS	-0.00147891
KYNU	0.00147859
LINC01845	0.0014774
MRNIP	0.00147729
IRF4	-0.00147719
DPCD	0.00147657
BNIPL	0.00147654
CNOT1	-0.0014757
METTL2B	0.00147555
INTS2	0.00147379
NCRUPAR	0.00147342
PRR27	-0.0014732
MIR5194	0.00147264
RGPD4	0.00147179
MIR129-1	0.00147154
LOC550113	0.00147145
FAM179A	-0.00147122
WNT8A	0.0014711
LOC101929208	0.00147069
LOC100996679	-0.0014705
C10orf107	-0.0014697
FAM84A	-0.00146931
LOC115110	-0.00146917
SDS	0.0014684
TTC26	0.00146838
LINC01152	-0.00146817
LRIG1	-0.00146796
C2orf72	0.00146787
EXTL1	0.00146685
LINC01502	-0.00146682
STX19	-0.001466
DPPA4	0.00146525
SNORD19B	-0.00146521
MIR7109	0.00146499
LOC284379	0.00146482
AGMAT	0.00146418
OR2A42	-0.00146395
MIR6716	0.00146367
POLL	0.00146326
FAM209A	-0.00146273
LOC105376731	-0.0014624
LOC101927464	0.00146211
KLRC4	0.00146137
MIR519A2	0.00146104
HAVCR2	-0.00146062
SNORD62B	0.00146051
SAPCD1-AS1	0.00146042
CELA2A	-0.00146034
MIR6828	-0.00146014
KRTAP9-9	-0.00145936
MMP21	-0.00145898
BCL7C	0.00145886
C10orf120	-0.00145845
SNORA20	0.00145845
CALHM2	-0.00145838
ITGB7	-0.00145793
MIR1302-5	-0.00145774
MASTL	0.0014576
GH1	-0.00145744
PPRC1	0.00145722
UCP3	0.00145675
LINC02153	-0.00145659
WDR38	0.00145558
FOXH1	0.00145538
MIR3613	0.00145532
CDSN	0.00145525
LOC100133286	-0.00145475
NMD3	0.00145462
ADGRF1	-0.00145444
MIR128-1	-0.00145437
LINC02010	-0.00145419
PRG1	-0.00145415
DEFA1	0.00145395
SCIMP	-0.00145333
TTC30B	0.00145325
GCKR	-0.00145311
PCDHGA12	-0.00145302
SNORD65	0.00145292
LOC101927468	-0.00145217
KRTAP13-3	0.00145193
MIR3115	-0.0014518
ZSCAN30	0.00145167
GHET1	0.00145163
ADAMTS4	-0.0014515
SSTR5-AS1	-0.00145135
NAV3	-0.00145001
LOC101927668	-0.00144982
IL17RC	-0.00144947
LOC100505824	0.00144894
SNORD136	0.00144885
MARK2P9	-0.00144757
CASQ2	0.0014471
LRRC14B	-0.00144673
TRHDE-AS1	-0.00144669
LOC105369911	-0.00144664
FLJ26245	-0.00144626
POLR2E	0.00144556
CD300A	-0.0014441
C9orf85	-0.00144409
ZFP14	0.00144352
LOC101929926	0.00144278
LOC105375483	0.00144252
MIR512-2	-0.00144168
AKAP6	0.00144105
OR4F15	-0.00144069
LOC102724604	0.00144024
LINC01264	-0.00143982
CTB-113P19.1	0.00143949
MYADML2	-0.00143926
CD79B	-0.00143894
GLIPR1L1	0.00143832
EXOSC9	0.00143788
NCR3	-0.00143779
U2SURP	0.00143766
CSNK2B	-0.00143749
ZPLD1	0.00143744
NAF1	0.00143729
MRGPRG	-0.00143591
CCM2L	-0.00143573
CD300LF	-0.00143543
C2orf71	-0.00143525
CBLN4	-0.00143504
CD1D	0.00143443
LRRC10	0.00143423
MIDN	0.00143366
LINC00710	-0.00143333
CCL24	0.00143331
TEX36-AS1	0.00143327
RDH11	0.00143309
OR5A2	-0.0014326
RAB9BP1	0.00143254
C7orf76	-0.00143219
MIR562	0.00143214
LOC101927557	0.00143202
ZNF534	-0.00143145
PIGK	0.00143145
PSPN	-0.00143145
MSX2P1	0.0014313
PEPD	0.00143048
PPP1R36	0.00143025
EIF3IP1	-0.0014301
LOC105372038	0.00142999
NLRP6	-0.00142987
ZNF271P	0.00142963
LOC100128233	0.00142938
LOC101927043	-0.00142902
TDG	0.00142858
KCTD17	0.0014284
LINC00368	-0.00142795
TMEM151A	0.00142783
C16orf97	-0.00142777
PPID	0.00142776
DEFT1P	0.00142738
TTBK1	0.00142684
FAM117A	-0.00142683
SNORD115-43	0.00142634
LOC101928924	0.00142606
MIR550A2	-0.00142533
LOC101928682	-0.00142531
CCDC58	-0.00142463
ZGLP1	-0.0014246
FGF20	-0.00142437
LOC101926897	0.00142433
FLJ36777	0.00142385
TPGS1	0.00142377
ZNF578	0.0014237
HDGFL1	-0.00142355
LOC729603	-0.00142337
OR10V1	-0.00142246
AQP6	-0.00142229
POM121L4P	0.00142219
UBL4B	0.00142196
LOC101927572	-0.00142119
LY96	-0.00142072
PAX8	-0.00142037
OR14A16	0.00141996
LINC00943	0.0014198
LOC100129027	-0.00141878
CDC42P3	0.00141857
MIR6780A	-0.00141777
LINC00528	0.00141724
LMOD1	0.0014171
ITIH4	0.00141671
APOC3	-0.00141639
MIR4791	-0.00141621
UFM1	0.00141528
MR1	0.00141495
ZNF469	0.00141441
LOC101928855	-0.00141397
LOC729815	0.00141378
MIR3686	0.00141378
LINC00200	0.00141276
LOC100506368	0.00141267
NEGR1-IT1	0.00141267
SNORD114-1	0.00141218
MRPL37	0.00141193
TEX36	0.00141168
SYCN	0.00141163
MIR609	0.00141148
TET2-AS1	-0.00141087
LINC01065	-0.00141013
TRIM55	0.00141013
MUS81	-0.00141008
ATP13A5-AS1	0.0014099
CD248	0.00140989
PGM5P2	-0.00140913
C16orf78	-0.00140832
KCND3-IT1	0.00140797
LOC101927131	-0.00140756
KIAA0754	0.00140755
FAM19A3	-0.00140736
PARGP1	-0.00140681
ELANE	0.00140627
MIR548N	0.00140618
TSPAN31	-0.00140578
ATP5B	-0.00140576
GOLGA8T	-0.00140576
GCSAM	0.00140493
LINC01700	0.00140437
MIR125B1	-0.00140419
RGSL1	0.00140388
LAPTM4A	0.00140386
SH3RF3-AS1	-0.0014038
SPAG8	0.00140256
SOX14	0.00140253
RGS14	0.00140242
C2orf61	0.00140178
LOC101927190	0.0014016
SEMA5A-AS1	-0.00140091
SLC23A1	0.00140031
GGH	0.00139967
MIR1295B	0.00139943
WSB1	0.00139916
LOC101927901	-0.00139902
TMEM14EP	0.00139813
FERMT3	0.00139764
MIR378F	-0.00139747
GCG	-0.0013971
LINC01069	0.00139689
KRT1	-0.00139628
MIR296	-0.00139544
DOLPP1	-0.0013951
MIR3131	-0.00139485
SMCP	0.00139478
ESAM	-0.00139472
ZNF770	-0.00139462
LOC101928626	0.00139448
S100A1	-0.00139444
MROH7	-0.00139378
MROH7-TTC4	-0.00139378
WASIR2	-0.00139377
LOC285804	0.00139376
LAMA4	-0.00139355
LINC00857	0.00139339
ZNF445	0.00139282
HAAO	0.00139218
ELOVL3	0.00139165
C21orf91-OT1	0.00139152
MTRNR2L5	-0.00139147
KNL1	-0.00139048
LOC286059	-0.00138961
LOC100507006	0.00138953
LINC00606	0.00138937
MIR335	0.00138905
SLC25A10	0.00138877
LINC01660	0.00138775
DRD1	-0.00138717
TNNC2	-0.00138697
MCAT	0.00138637
SNORA74A	0.00138616
SLC2A2	0.00138615
MTOR-AS1	-0.00138582
TNKS2	0.00138558
LOC643406	-0.00138526
VWA3A	-0.00138477
CCDC174	-0.00138464
LOC100131257	0.00138458
LINC00343	-0.00138449
KRT18P55	-0.00138359
LOC101929622	0.00138354
NEXN-AS1	0.00138344
KRTAP23-1	0.00138316
LOC101927694	-0.00138312
MIR1537	0.0013829
RAF1	-0.00138285
SAMD11	-0.00138282
BPI	0.00138266
CYP2B7P	-0.00138235
LOC646903	0.00138197
EVX1-AS	0.00138149
MIR8081	-0.00138141
CKM	-0.00138132
CPXM1	0.00138111
LINC01103	-0.00137999
TRIM71	-0.00137931
MIR4291	-0.00137923
MIR3666	-0.0013792
GUCY2C	-0.00137913
S100A9	0.00137824
FAM157A	-0.00137815
LINC00511	-0.00137805
LINC01539	-0.00137783
LINC01815	-0.00137773
ITPKB	0.00137771
MSH5-SAPCD1	-0.00137707
MSH5	-0.00137707
MIR584	-0.00137702
LINC01482	0.00137688
TMEM211	0.00137619
MIR8075	0.00137594
FCHSD1	0.00137489
LINC01098	0.00137441
LOC101928540	0.00137414
ANKRD30B	-0.00137398
ANXA8	-0.00137397
FAM106A	-0.00137374
GTF2H2C	0.00137344
N4BP2L2-IT2	-0.00137328
PGCP1	-0.00137328
QRSL1	-0.00137258
SMPDL3B	-0.00137193
TCTE1	0.00137192
CAAP1	0.00137174
MORC1	-0.00137162
SNORD48	-0.00137132
MIR378A	-0.0013706
SAPCD1	0.00136957
RIMBP2	-0.00136956
TMX3	0.00136954
VIL1	-0.00136913
ZNF714	0.00136863
MIR6124	-0.00136789
OR51B2	-0.00136776
LHFPL3	-0.00136736
RAD23A	0.00136714
DMRTB1	0.00136711
DSG2-AS1	-0.00136711
LOC101927237	0.00136675
DEFB134	-0.00136649
STK40	-0.00136646
OR1K1	-0.00136628
CACNG3	-0.00136607
DKK2	0.00136599
P2RY11	0.00136581
LINC01787	0.00136545
PRR23D2	-0.00136513
CD300C	-0.00136512
RHD	0.0013644
HCG20	-0.00136423
SNORD137	0.0013639
WDR24	0.00136361
MIR548AD	0.00136333
NEUROG2	-0.00136317
ATAD3C	0.00136298
PDIA3P1	0.00136287
MIR5690	0.00136274
PI15	-0.00136254
MIR4522	0.00136215
SLIT2	0.00136213
LINC01271	0.001362
MT1JP	0.00136171
MIR6805	-0.00136141
ST20-MTHFS	0.00136137
LINC01100	0.00136127
EIF3A	0.00136125
OR13F1	0.00136101
SCGB3A2	-0.0013603
DSCAS	0.00136024
DNAJC18	-0.00135942
SPHAR	0.00135819
PRR15L	-0.00135786
LOC101928429	-0.00135746
AA06	0.00135738
TMED11P	0.00135721
MIR3661	0.00135668
OSBP	-0.0013558
LINC01081	0.00135476
MIR7973-1	-0.00135442
CCL26	-0.00135382
FBXW8	0.0013538
MIR520G	0.00135315
TESC	0.00135289
CLIC3	-0.00135232
SNORD121A	0.00135194
PPP1R14B	0.00135187
C17orf100	0.0013517
MIR4742	0.00135149
CABP5	0.00135134
LOC101927575	0.00135098
LYG1	-0.0013506
LINC01095	-0.00135054
PRM2	-0.00134963
MIR572	0.00134947
FAM71C	-0.00134938
FSD1L	-0.00134922
IZUMO1R	-0.00134911
LINC00412	-0.00134902
NDST4	-0.00134863
AOC4P	-0.00134831
GBP6	0.00134816
ADAM18	-0.00134799
MRPS31	0.00134774
ZNF740	0.00134772
MIR4679-2	0.00134768
MRPL38	0.00134764
MIR548A1	0.00134689
RNF224	-0.00134674
LINC00307	0.00134671
CD52	0.00134645
MIR3197	0.00134623
SLC2A1	-0.00134579
DVL2	-0.00134553
LOC100506797	0.00134515
TCHHL1	-0.00134494
RGPD6	0.0013443
MIR378E	0.0013436
MIR3670-3	-0.00134357
ELOA3D	-0.00134353
PROZ	-0.00134349
ARHGAP42	0.00134347
KRTCAP2	0.00134346
NUP58	0.00134334
PFKFB2	-0.00134329
MAN2B1	0.00134328
MTX1	0.00134325
REXO2	-0.00134296
CACNG8	0.00134294
ITPK1-AS1	0.00134252
SKP1P2	-0.00134163
IQCH	0.00134151
CUZD1	-0.00134128
RGPD4-AS1	0.00134096
LINC00659	-0.00134093
CLIP1-AS1	-0.00134064
IL17C	-0.00134038
DSC1	-0.00134016
LINC01647	-0.00133952
MRPS30	0.00133938
HSPB6	-0.00133934
MIR3934	0.00133885
LINC01019	0.0013383
RAI1-AS1	0.00133825
CCNI2	0.00133758
LGALS8-AS1	-0.00133688
STX10	0.00133644
XLOC_008559	0.0013363
TMEM42	0.00133622
MUC13	-0.00133613
DCST1	0.00133582
COASY	0.00133578
LOC101928279	-0.00133556
MTTP	-0.00133541
ETNK1	0.00133523
ANKRD45	-0.00133511
DEF6	-0.00133488
LOC105371430	0.00133422
TET1	-0.00133376
PGM5-AS1	-0.00133358
HAPLN2	-0.00133346
LOC100287944	0.00133252
FCGR2B	-0.00133222
ZNF117	0.00133195
LOC101928797	0.00133193
PYROXD1	-0.00133106
GRM7-AS3	-0.00133087
LINC01207	-0.00133061
CHERP	0.00133058
DEFB133	0.00133008
OTUB1	0.00132938
LENG1	-0.00132915
LINC01247	0.0013291
LINC01239	-0.0013288
LINC00592	0.00132857
OR10A4	-0.00132845
PCDHGB7	-0.00132821
CLEC4M	0.00132821
ZNF818P	0.00132774
OVAAL	0.00132744
RP9P	0.00132699
MIRLET7F1	0.00132675
LOC441081	-0.00132634
SRSF5	0.00132617
ATP5L2	0.00132603
PLCE1-AS1	-0.00132597
TRIM64C	0.00132562
LOC101928191	0.00132517
SNAR-A14	-0.00132403
SNORA7B	-0.00132352
MIR6722	-0.00132344
PDIA5	0.00132344
DBX2	-0.00132329
LRRC41	0.00132307
MIR4495	0.00132298
LINC01995	0.00132261
GRIFIN	0.00132248
NUPL2	0.00132246
LYPD8	0.00132233
ZKSCAN7	0.00132173
AGRP	-0.00132165
SNORD100	-0.00132125
MIR4689	-0.00132112
CLCA3P	0.00132077
MIR7108	0.00132032
REC114	0.00132015
TESC-AS1	0.00131963
MIR4720	0.00131961
MIR5708	-0.00131937
ANTXRLP1	-0.00131913
KCNMB2-AS1	0.00131912
MIR3141	-0.00131869
CXXC1	0.00131865
LINC01305	-0.00131862
LINC01676	0.00131827
MYO16-AS1	-0.00131814
SIGLEC5	0.001318
WNT3	-0.00131783
LOC101929741	0.00131773
CDCA8	0.00131753
FBLL1	0.00131692
PHF12	-0.00131672
PSMA3-AS1	-0.00131663
FAM131C	0.00131654
SNORD141B	0.00131563
HIVEP1	-0.00131557
OR7G2	0.00131526
PPP5C	0.00131495
SNORA12	-0.00131491
LINC00622	0.00131474
MIR4666A	0.00131447
SP140L	0.00131413
UGT2B15	-0.00131391
SNORD33	0.0013136
HMG20B	-0.00131352
C9orf135	0.00131343
OR51I1	-0.00131336
HSPA14	-0.00131331
RAB19	0.00131295
SLC2A7	-0.00131272
EFS	-0.00131171
KIAA1683	-0.00131166
THAP10	-0.00131108
FRZB	0.00131062
SNX29	0.00131044
TAS2R9	-0.00131025
VIPR1-AS1	-0.00130995
OR2A5	0.00130988
PCDHB4	0.00130924
AMBP	0.0013092
PITPNA	0.00130919
CAND1.11	-0.00130906
MIR1245B	0.00130863
LINC01567	0.00130855
PDCL3P4	-0.0013084
TAS2R4	0.0013077
FAT4	-0.00130769
SLCO2A1	0.00130743
UQCRH	0.00130735
NPIPA7	-0.00130698
LOC100130548	-0.00130683
LINC01342	-0.00130676
OR10R2	0.00130656
LOC254896	0.00130612
XIRP1	0.00130591
LOC642929	0.00130555
ABCA6	0.00130509
CKAP4	0.00130493
RNF17	0.00130429
CERNA1	0.00130407
NPAS4	0.00130405
GJC2	-0.00130391
TMEM38A	-0.00130352
CYB5A	-0.00130318
ZFP82	0.0013022
MIR642A	0.00130214
PTP4A1	-0.00130188
RAET1L	0.00130172
BTNL10	-0.00130158
EMC1	0.00130118
MIR95	0.00130114
HLA-DMA	0.00130108
SNORA26	0.00130054
MRPL45P2	0.00129966
NTN1	0.00129934
LCN15	0.00129933
LOC100287010	-0.00129924
C8orf89	-0.00129918
GATA2-AS1	0.00129891
RPL39L	-0.00129878
IER5L	0.00129854
CCDC88C	0.00129852
LOC101928994	-0.00129846
MIR564	0.00129844
RBMS1	-0.00129819
PABPC3	0.00129816
CGB2	0.00129746
SNORD116-23	-0.00129721
TMEM81	-0.00129701
PLGLA	-0.00129663
MIR604	-0.00129661
LOC105370697	-0.00129657
OR4C46	-0.00129656
SNORD116-1	0.00129652
FAM188B	-0.0012964
POTEH-AS1	-0.00129607
MYO3A	-0.00129563
LOC101929412	-0.00129557
IGFL3	-0.00129551
LINC01547	0.00129542
METTL14	0.00129471
CETP	-0.00129427
HOXD9	-0.00129417
MIR99A	-0.00129346
INHBA-AS1	-0.0012932
LINC01993	-0.00129312
OR51I2	-0.00129302
LOC727896	0.00129283
SNORD22	-0.00129274
ZCWPW1	0.00129202
GJA8	0.0012916
LOC100288846	-0.00129148
VPS13A	0.00129136
PSORS1C1	-0.00129126
LOC105370306	0.00129102
EGFL8	-0.00129072
OR2T5	0.00129069
MIR3194	0.00129049
LSM12	0.00129034
MRGPRG-AS1	-0.00128984
LRCH4	-0.00128976
PMS2P7	0.00128959
OR2D2	0.00128922
GNG13	0.00128869
MIR3179-2	0.00128827
ZNF506	0.00128804
LOC100129518	-0.00128802
CAPNS2	0.00128774
SNORD9	-0.00128757
SNORD115-14	-0.00128727
OR4F17	-0.00128718
LOC100131047	0.00128696
RBAKDN	-0.00128685
EDIL3	-0.00128677
ZNF541	-0.0012864
LINC01721	-0.00128634
LOC101926942	0.00128587
MIR1179	0.00128583
ENO3	0.0012847
GRK1	-0.00128457
CYP2S1	-0.00128428
LOC100129534	-0.00128399
SNORD38A	0.00128314
THAP7-AS1	0.00128312
DIP2A-IT1	0.00128282
GALM	-0.00128228
MRTO4	0.00128213
NLGN1-AS1	-0.00128204
PPP2R3C	0.00128158
HIST1H3E	0.00128108
MIR200A	0.00128106
LEFTY1	-0.00128097
MOS	-0.00128095
SNORD92	0.00128083
NRP1	-0.00128049
MCM8-AS1	0.00127998
ACSM6	-0.00127983
LOC105373782	0.00127952
LINC01581	-0.00127934
TCAP	0.00127857
MROH6	-0.00127823
LOC101928131	-0.00127778
MIR641	-0.00127768
LCE3D	-0.00127725
CD300LG	-0.00127651
MSS51	0.00127613
SOX4	0.00127588
FAHD1	0.0012754
LOC101928782	0.0012754
BLK	0.00127528
DCST2	0.00127462
MIR889	-0.0012745
MIR4656	-0.00127439
KIF26A	0.00127425
MAPT	0.00127425
SEZ6L2	-0.00127364
PPP1R15B	0.00127332
SERINC1	0.00127314
MIR548T	0.00127298
NFAM1	-0.00127281
PDCD2L	0.00127264
LOC729307	-0.00127259
C15orf32	0.00127157
LOC101929718	0.00127149
LOC101928404	0.00127146
SETD6	0.00127137
NCR2	-0.00127127
PADI1	-0.00127127
KRT14	-0.00127113
TAF1C	0.00127044
LINC00502	0.0012696
HIST1H2BO	-0.00126945
MIR1237	-0.00126938
ZDHHC18	0.00126926
ABCC5-AS1	0.00126875
NFIA-AS2	-0.00126874
MMP3	-0.00126873
LINC00479	0.00126847
HCFC2	0.00126842
LINC01242	-0.00126813
TGM6	-0.00126812
KRT26	0.00126795
TPRN	-0.00126784
TCL6	-0.00126775
TCP10L	-0.00126704
IPW	-0.00126684
HAPLN1	-0.0012661
MIR4540	0.0012655
TMEM92-AS1	0.0012654
DDB2	0.00126531
MIR7844	-0.00126504
GGNBP1	-0.00126492
LOC102723838	-0.00126484
GSTK1	0.00126484
SEC31B	-0.0012645
LINC01363	0.00126437
ANKMY2	0.00126395
KNSTRN	0.00126368
RNF103-CHMP3	-0.00126335
ANKRD7	0.00126289
CEP128	0.00126287
DAW1	0.00126268
PMF1	0.00126222
PMF1-BGLAP	0.00126222
DNAH10	0.00126162
PNLIPRP3	0.00126158
LOC101928020	0.00126141
MIR4705	-0.00126133
TCTEX1D1	0.00126123
GNAT1	-0.00126063
DSG4	-0.0012605
KCNH5	-0.00126033
SEMG2	0.00126032
KRT16P3	-0.00126021
SLCO4C1	-0.00126016
LINC01337	0.00125958
SNORA87	-0.00125952
KMO	0.00125886
LOC101927284	0.00125883
MMP13	0.00125818
HSD17B6	-0.0012576
CLMP	0.00125757
RCAN3AS	-0.00125721
MIR548K	-0.00125702
SYDE1	-0.00125701
SOAT2	-0.001257
STYK1	0.00125624
ST8SIA5	0.00125613
EPHA1-AS1	-0.001256
KRT10	0.00125542
KRTAP19-1	-0.00125515
HIST1H3J	0.00125444
LOC729296	-0.00125381
SDHAF1	0.00125359
ADD3-AS1	0.00125297
PCBP1-AS1	-0.00125276
DISC1FP1	-0.00125206
MYOM2	0.00125202
MIR544A	0.00125175
ANKS4B	-0.00125153
PRR18	0.00125142
LRRN4CL	0.00125141
SIDT1	0.00125123
MIR548B	0.00125021
ZAR1L	0.0012502
EIF3E	-0.00125006
SMIM17	0.0012494
P4HA2-AS1	-0.00124889
LOC400927-CSNK1E	0.00124853
FAM174A	0.00124848
MIR4671	-0.00124819
MIR103B1	0.0012475
MIR6797	-0.0012475
AGER	0.00124741
LOC101928303	-0.00124729
SRSF6	0.00124728
MIR4729	-0.00124718
SCARNA8	0.00124655
ARGFXP2	-0.00124653
LOC283038	0.00124642
OR2M2	-0.00124629
KIR3DX1	-0.00124626
FOXP1-AS1	0.0012456
DLEC1	0.00124556
MIR4722	-0.00124542
MIR26A2	-0.00124533
FCER1A	0.00124507
LOC392364	-0.00124486
ZC2HC1C	0.00124465
MIR1827	-0.00124426
LINC00452	-0.00124392
IQCJ-SCHIP1	0.0012439
IQCJ	0.0012439
PANK4	0.00124379
2023-09-12	-0.00124367
LINC01139	-0.00124364
IGSF11-AS1	-0.00124359
ZNF584	0.00124299
RPL28	-0.0012429
LINC01931	0.00124284
ZBED8	-0.00124223
OR12D2	-0.00124219
BMP5	-0.00124203
RARA-AS1	0.00124189
LOC101928012	-0.0012416
PEBP4	0.00124157
MIR150	0.00124151
KLKP1	0.00124141
LINC01168	-0.00124134
OR56A3	-0.00124128
MIR8083	0.00124127
SLC22A8	0.00124126
MGAT5	-0.00124117
MIR192	-0.00124051
LINC01732	-0.00124022
DDX17	0.00124017
SLC13A1	0.00123994
ANGPTL2	-0.00123988
LOC441086	0.00123985
SLC22A10	-0.00123963
SPACA7	-0.00123962
ZNF488	-0.00123935
ACTC1	-0.0012393
SNORD86	-0.00123888
DNAH11	0.00123875
TMEM72	-0.00123839
RNU5A-1	0.00123827
SUN3	-0.00123827
SNORD89	0.00123822
MIR4669	-0.00123814
MIR6739	0.00123779
CDKN2B	0.00123771
PRRX1	0.00123719
GMIP	0.00123707
ALG5	0.00123675
LOC554249	-0.00123668
TSPAN8	-0.00123668
PIGL	0.00123659
PLK3	-0.00123644
SNAR-A11	-0.00123593
CLEC2L	0.0012356
NUP43	-0.00123479
MORN2	0.00123435
LINC02059	-0.00123394
LOC100270746	0.00123367
NCEH1	0.00123352
OR5H14	-0.00123345
SCOC-AS1	-0.00123342
ARHGAP30	-0.00123263
ZNF350	0.00123244
GPR179	0.00123235
SMG8	0.00123222
MAPK15	0.00123211
KCNA4	-0.0012317
C1orf185	0.0012316
FAM212A	0.00123155
GALP	-0.00123142
LOC645967	-0.00123111
GPR32	-0.00123087
MIR92B	-0.00123023
OR1J1	0.00122889
C17orf50	0.00122824
AZGP1	-0.00122787
BHMT	-0.00122778
MIR125A	0.00122772
CSF3	-0.00122662
GRID2IP	-0.00122648
MIR217HG	-0.00122589
MIR345	0.00122534
CNGA4	-0.00122532
MN1	0.00122484
LINGO1-AS1	-0.00122461
TNC	-0.00122447
MROH5	-0.00122439
DHX57	0.0012243
ICOS	0.00122423
MYBPC2	-0.00122395
MIR8089	0.00122364
LINC02095	0.00122292
XCL1	-0.00122262
PEG10	-0.00122222
MIR1251	0.00122216
ZSCAN5B	0.00122216
TMEM245	0.00122122
CTSW	-0.001221
LL22NC01-81G9.3	0.00122097
RNU1-1	-0.00122084
CTSL3P	0.00122079
HAGH	0.00122075
UST	0.00122027
LOC100507091	0.00122017
LOC644145	-0.00121912
ZNF705A	-0.00121891
MIR941-5	-0.00121864
SNORD50B	0.00121863
KLK3	0.00121825
LINC00351	0.00121806
LINC00302	-0.00121802
ZFAND2B	0.00121776
LILRB5	0.00121767
CTC1	0.00121747
MIR4787	-0.00121702
LINC01708	0.00121672
ZHX2	0.00121661
INTS4P2	0.00121646
MIR521-2	-0.00121638
LINC00524	-0.00121623
ZNF883	-0.00121607
ZNF660	0.001216
RPEL1	0.00121594
LINC00294	-0.0012157
TMPRSS11B	0.00121516
AKR1B15	-0.0012147
PCDHGA5	-0.0012145
MIR4517	0.00121439
AIFM2	0.00121416
LOC100131626	-0.00121374
MIR4447	-0.00121351
SPATA5	0.00121339
LINC01859	-0.00121314
LOC101929753	-0.00121293
KRTAP5-8	0.00121253
MMP8	-0.00121236
UBE2D1	-0.00121228
GPR21	0.00121214
LINC01473	0.00121199
SLC25A12	-0.00121188
LINC00709	0.00121159
FBXO43	0.00121158
CFAP44-AS1	0.00121149
KMT2C	-0.00121147
PIK3IP1-AS1	-0.0012113
AFM	0.00121121
AGR2	0.0012108
SNAR-A4	-0.00121041
AKR1C4	-0.00121017
HILPDA	-0.00120998
HRCT1	-0.0012099
LBX1	0.00120967
FBXL18	0.00120953
GPX6	-0.00120951
MAF	-0.00120914
CEACAM18	-0.00120889
TNFRSF12A	-0.00120881
FAM186A	0.00120876
CRYZL1	-0.00120871
C7orf62	-0.00120853
MIR6727	0.00120834
PRMT5-AS1	-0.00120817
GIP	-0.00120806
A3GALT2	-0.00120787
HEATR9	-0.00120778
LYN	0.0012072
BTNL2	-0.00120692
C1RL-AS1	0.00120688
TAAR6	-0.00120677
KNDC1	-0.00120653
CYP2F1	0.0012065
CES1P2	-0.00120624
BHLHE22	0.00120618
LINC02071	-0.00120604
MIR133B	0.00120548
HIST1H1E	0.00120538
ZWINT	0.00120536
INSL6	0.00120523
HIST1H3G	0.00120522
MOXD2P	0.00120515
EVI2A	0.00120498
LOC344967	0.00120481
PRSS27	-0.00120478
LOC728613	0.00120468
HCG22	0.00120455
MIR329-1	0.00120408
LOC284454	0.00120398
LOC100507250	0.00120393
LOC101929584	0.00120353
SEMA4G	-0.00120351
SNORD52	0.00120326
TAS2R41	0.00120323
ACADS	0.00120272
OR5AU1	-0.00120271
C1GALT1C1L	0.00120266
MIR3119-1	-0.00120261
LINC01356	0.00120258
FAM160A1	-0.00120248
STK32A	-0.00120216
CYP11B1	-0.0012018
GMFG	-0.00120162
ULBP2	-0.00120161
LOC100144595	0.00120156
B3GALT4	0.00120149
C15orf39	0.00120141
MIR302E	0.00120137
MELK	0.001201
LOC101929002	0.00120018
MAPKBP1	-0.00119981
LINC00635	0.00119937
CKLF-CMTM1	0.001199
CKLF	0.001199
ABCE1	-0.00119895
MIR8076	0.00119894
LOC105379176	-0.00119894
FAM69C	-0.00119889
SNORD3B-1	0.00119879
LINC01831	-0.00119879
DCLRE1C	-0.00119863
TBC1D19	0.00119855
ADGRF2	0.00119847
SMARCB1	0.00119809
ZNF786	-0.00119787
MIR3922	0.00119751
NBPF9	-0.00119722
SIRPD	0.00119694
HDHD2	0.00119683
SNORA58	-0.00119654
PMS2P4	-0.00119646
LINC01124	-0.00119614
CXADR	0.00119608
MFSD14A	0.00119592
PGS1	0.0011951
SNAR-A1	0.00119507
OR2A7	-0.00119475
SAA1	0.00119412
C7orf55-LUC7L2	-0.00119394
AGAP6	0.00119336
MAFA-AS1	0.00119336
LINC01608	-0.00119328
GOLGA6L10	-0.00119322
LOC101926951	-0.00119307
CDC42BPG	-0.00119301
MIR3907	-0.00119287
USP3-AS1	0.00119257
GLIS2-AS1	0.00119197
SIRT7	0.00119177
KCNK12	0.00119157
ZDHHC4	0.00119094
LOC101928283	0.00119093
SLC28A1	-0.00119027
SLC6A11	0.00119024
MIR875	0.00119007
TUBE1	0.00118939
BMPER	-0.0011893
LINC01664	-0.00118834
LINC01104	0.00118833
RBM28	0.00118805
UBE2D4	0.00118796
KRTAP22-2	-0.0011877
TGM5	0.00118768
SCNN1D	-0.00118738
MIR4772	-0.00118732
MIR3117	0.00118714
ASGR1	-0.00118712
FUT9	0.00118703
RANBP3L	-0.00118694
LOC102724623	-0.00118677
LINC01589	0.0011867
ADIRF	-0.00118642
TIFA	0.00118621
RALGAPA1P1	-0.00118619
SST	0.00118582
MIR3161	0.00118576
GOLGB1	-0.00118542
MIR548AK	-0.00118536
DEFB108B	-0.00118523
LAMP5	0.00118522
TULP1	-0.00118496
OTOR	0.00118488
PTPRQ	0.00118438
LOC101928885	0.00118434
FAM35BP	0.00118422
DSCAM	-0.00118406
HCG17	0.00118367
GYPB	0.00118293
GGN	0.00118279
MIR5100	0.00118278
MIR4420	-0.00118261
FER1L6	0.00118242
DNAJC12	-0.00118226
RNF10	0.00118202
JMJD8	0.00118192
ZNF865	0.00118141
MBLAC1	-0.00118116
SLC38A11	-0.00118115
LOC101929294	-0.00118093
NHEJ1	0.00118075
ADAM6	-0.00118027
TRIM39-RPP21	-0.00118019
OR5D18	0.00117981
TEPSIN	-0.00117936
NREP-AS1	-0.00117876
VSIG2	-0.00117866
SOS2	0.0011786
AGAP5	0.00117806
PTTG3P	-0.00117784
CTNS	0.00117783
CYP27B1	-0.00117772
EML4	0.00117765
SH2D1B	-0.00117759
C1QTNF8	0.00117743
LOC100130705	0.0011774
CYP4F12	0.00117732
OR9A2	-0.00117715
DEFB123	-0.00117708
PLIN1	-0.0011768
DEFA8P	-0.00117668
[truncated: 19,336 more rows]
