# Supplementary material for: Detection and characterization of pancreatic and biliary tract cancers using cell-free DNA fragmentomics
Source: J Exp Clin Cancer Res. 2024 May 15;43:145. doi: 10.1186/s13046-024-03067-y (PMC11094938; doi:10.1186/s13046-024-03067-y)
Supplement: Supplementary file 11 — Supplementary Material 11: Table S6. Enrichment analysis of the top 500 genes that contribute the most to predict PAC against CCA/GBC in the NF model using ToppGene. [file 13046_2024_3067_MOESM11_ESM.xlsx]

## Sheet: Sheet1
Table S6. Enrichment analysis of the top 500 genes that contribute the most to predict PAC against CCA/GBC in the NF model using ToppGene.
GO：Molecular Function
	ID	Name	pValue	FDR B&H	FDR B&Y	Bonferroni	Genes from Input	Genes in Annotation
1	GO:0004984	olfactory receptor activity	3.958e-09	2.652e-06	1.879e-05	2.652e-06	24	433
2	GO:0004930	G protein-coupled receptor activity	8.045e-06	0.002695	0.01909	0.00539	29	891
3	GO:0004888	transmembrane signaling receptor activity	5.829e-05	0.01302	0.09224	0.03905	36	1362
4	GO:0005184	neuropeptide hormone activity	0.0001062	0.01424	0.1009	0.07118	5	36
5	GO:0160041	neuropeptide activity	0.0001062	0.01424	0.1009	0.07118	5	36
6	GO:0030547	signaling receptor inhibitor activity	0.0003124	0.03489	0.2472	0.2093	5	45
7	GO:0004867	serine-type endopeptidase inhibitor activity	0.0005014	0.04799	0.34	0.336	7	105
GO：Biological Process
	ID	Name	pValue	FDR B&H	FDR B&Y	Bonferroni	Genes from Input	Genes in Annotation
1	GO:0009593	detection of chemical stimulus	4.72e-09	1.032e-05	9.046e-05	1.693e-05	27	531
2	GO:0050911	detection of chemical stimulus involved in sensory perception of smell	6.775e-09	1.032e-05	9.046e-05	2.431e-05	24	433
3	GO:0007608	sensory perception of smell	1.08e-08	1.032e-05	9.046e-05	3.874e-05	25	479
4	GO:0007606	sensory perception of chemical stimulus	1.342e-08	1.032e-05	9.046e-05	4.815e-05	27	558
5	GO:0050907	detection of chemical stimulus involved in sensory perception	1.439e-08	1.032e-05	9.046e-05	5.162e-05	25	486
6	GO:0050906	detection of stimulus involved in sensory perception	6.561e-07	0.0003924	0.003438	0.002354	25	594
7	GO:0051606	detection of stimulus	1.558e-06	0.0007985	0.006997	0.005589	28	752
8	GO:0007186	G protein-coupled receptor signaling pathway	1.716e-05	0.007695	0.06743	0.06156	38	1352
9	GO:0007600	sensory perception	2.413e-05	0.00962	0.0843	0.08658	34	1167
DOMAIN
	ID	Name	Source	pValue	FDR B&H	FDR B&Y	Bonferroni	Genes from Input	Genes in Annotation
1	IPR000725	Olfact rcpt	InterPro	3.747e-10	4.414e-07	3.376e-06	4.414e-07	24	393
2	IPR017452	GPCR Rhodpsn 7TM	InterPro	2.03e-07	7.537e-05	0.0005765	0.0002391	27	670
3	PF00001	7tm 1	Pfam	2.494e-07	7.537e-05	0.0005765	0.0002938	27	677
4	PS00237	G PROTEIN RECEP F1 1	PROSITE	3.144e-07	7.537e-05	0.0005765	0.0003704	27	685
5	PS50262	G PROTEIN RECEP F1 2	PROSITE	3.732e-07	7.537e-05	0.0005765	0.0004396	27	691
6	IPR000276	GPCR Rhodpsn	InterPro	3.839e-07	7.537e-05	0.0005765	0.0004522	27	692
7	IPR026524	LY6G6d/LY6G6f	InterPro	0.0001708	0.02666	0.204	0.2012	2	2
8	PS50189	NTR	PROSITE	0.0002037	0.02666	0.204	0.24	4	23
9	IPR001134	Netrin domain	InterPro	0.0002037	0.02666	0.204	0.24	4	23
10	IPR008993	TIMP-like OB-fold	InterPro	0.0003336	0.03929	0.3006	0.3929	4	26
Pathway
	ID	Name	Source	pValue	FDR B&H	FDR B&Y	Bonferroni	Genes from Input	Genes in Annotation
1	M4072	REACTOME OLFACTORY SIGNALING PATHWAY	Reactome Pathways	9.319e-10	6.079e-07	4.55e-06	9.3e-07	24	417
2	M14091	KEGG OLFACTORY TRANSDUCTION	KEGG Pathways	1.218e-09	6.079e-07	4.55e-06	1.216e-06	23	388
3	M41834	REACTOME SENSORY PERCEPTION	Reactome Pathways	2.09e-07	6.954e-05	0.0005204	0.0002086	26	637
4	MM14984	REACTOME OLFACTORY SIGNALING PATHWAY	Reactome Pathways	0.0002302	0.04712	0.3526	0.2297	6	67
5	M16894	KEGG COMPLEMENT AND COAGULATION CASCADES	KEGG Pathways	0.0002706	0.04712	0.3526	0.2701	6	69
6	MM1430	BIOCARTA LECTIN PATHWAY	BioCarta Pathways	0.0003305	0.04712	0.3526	0.3299	3	11
7	M504	REACTOME ANDROGEN BIOSYNTHESIS	Reactome Pathways	0.0003305	0.04712	0.3526	0.3299	3	11

## Sheet: Sheet2
	ID	Name	Source	pValue	FDR B&H	FDR B&Y	Bonferroni	Genes from Input	Genes in Annotation
1	IPR000725	Olfact rcpt	InterPro	3.747e-10	4.414e-07	3.376e-06	4.414e-07	24	393
2	IPR017452	GPCR Rhodpsn 7TM	InterPro	2.03e-07	7.537e-05	0.0005765	0.0002391	27	670
3	PF00001	7tm 1	Pfam	2.494e-07	7.537e-05	0.0005765	0.0002938	27	677
4	PS00237	G PROTEIN RECEP F1 1	PROSITE	3.144e-07	7.537e-05	0.0005765	0.0003704	27	685
5	PS50262	G PROTEIN RECEP F1 2	PROSITE	3.732e-07	7.537e-05	0.0005765	0.0004396	27	691
6	IPR000276	GPCR Rhodpsn	InterPro	3.839e-07	7.537e-05	0.0005765	0.0004522	27	692
7	IPR026524	LY6G6d/LY6G6f	InterPro	0.0001708	0.02666	0.204	0.2012	2	2
8	PS50189	NTR	PROSITE	0.0002037	0.02666	0.204	0.24	4	23
9	IPR001134	Netrin domain	InterPro	0.0002037	0.02666	0.204	0.24	4	23
10	IPR008993	TIMP-like OB-fold	InterPro	0.0003336	0.03929	0.3006	0.3929	4	26
