# Supplementary material for: Detection and characterization of pancreatic and biliary tract cancers using cell-free DNA fragmentomics
Source: J Exp Clin Cancer Res. 2024 May 15;43:145. doi: 10.1186/s13046-024-03067-y (PMC11094938; doi:10.1186/s13046-024-03067-y)
Supplement: Supplementary file 12 — Supplementary Material 12: Table S7. CF model performance. [file 13046_2024_3067_MOESM12_ESM.xlsx]

## Sheet: Sheet1
Table S7. CF model performance.
	AUC	TP	FP	TN	FN	Sensitivity	Specificity	SN at 95% SP
All cancer	0.994663	88	6	34	1	0.988764	0.85	0.977528
CCA	0.978205	34	0	40	5	0.871795	1	0.948718
GBC	0.995312	13	0	40	3	0.8125	1	1
PAC	1	31	0	40	3	0.911765	1	1
